# Supplementary material for: Synthesis, Antifungal Activity, 3D-QSAR, and Molecular Docking Study of Anethole-Based Thiazolinone-Hydrazone Compounds
Source: Molecules. 2026 Mar 25;31(7):1078. doi: 10.3390/molecules31071078 (PMC13074763; doi:10.3390/molecules31071078)
Supplement: Supplementary file 1 [file molecules-31-01078-s001.zip]

Archive with 1 entries (1 files):
- molecules-4214863-supplementary.pdf
